# Supplementary material for: Eliciting and Understanding Primary Care and Specialist Mental Models of Cirrhosis Care: A Cognitive Task Analysis Study
Source: Can J Gastroenterol Hepatol. 2021 Jun 15;2021:5582297. doi: 10.1155/2021/5582297 (PMC8219466; doi:10.1155/2021/5582297)
Supplement: Supplementary Materialsupdated title to match the manuscript — Supplementary File 1: REB Approved Interview Guide/Probes. Supplementary File 2: SRQR Checklist. [file 5582297.f1.zip]

Archive with 2 entries (2 files):
- Suppl File 1_Interview Guide_210521.docx
- Suppl File 2_SRQR_Checklist_26.4.2021.docx
